# Supplementary material for: Return to Work and Mortality in Breast Cancer Survivors: A 11-Year Longitudinal Study
Source: Int J Environ Res Public Health. 2022 Nov 3;19(21):14418. doi: 10.3390/ijerph192114418 (PMC9655987; doi:10.3390/ijerph192114418)
Supplement: Supplementary file 1 [file ijerph-19-14418-s001.zip]

Archive with 1 entries (1 files):
- ijerph-1941175-supplementary.pdf
